# Supplementary material for: Data on the modulatory effects of a single bolus dexamethasone on the surface marker expression of various leucocyte subsets
Source: Data Brief. 2020 Aug 2;32:106117. doi: 10.1016/j.dib.2020.106117 (PMC7452708; doi:10.1016/j.dib.2020.106117)
Supplement: Supplementary file 1 [file mmc1.xml]

<?xml version="1.0" encoding="utf-8" standalone="no"?>
<data>
  <datasets>
    <author>dominik_draxler@gmx.net</author>
    <type>1</type>
    <dataset>
      <name>Data on the early in-vivo effects of a single anti-emetic dose of dexamethasone on the surface marker expression of various leukocyte subsets</name>
      <caption />
      <description>Dexamethasone is frequently administered to surgical patients for anti-emetic prophylaxis. We have examined the early in-vivo effects of dexamethasone (8 mg) to demonstrate the magnitude and temporal nature of immune-modulatory effects in circulating peripheral blood mononuclear cells in 10 healthy male volunteers. Blood samples were drawn at baseline, 2 h, 4 h and 24 h. Immune cell phenotypes were examined with ?ow cytometry.</description>
      <filetype>
        <name />
      </filetype>
      <filesize />
      <source>0</source>
      <sourcename>Original Data</sourcename>
      <access>
        <type>1</type>
        <name>Data available in data repository</name>
        <reponame>Mendeley Data</reponame>
        <PersistentId>10.17632/hv6v26bczp.1 </PersistentId>
        <deeplinkurl>https://data.mendeley.com/datasets/hv6v26bczp/1</deeplinkurl>
      </access>
    </dataset>
  </datasets>
</data>
